# Supplementary material for: Identification of Novel Genetic Variants and Food Intake Factors Associated with Type 2 Diabetes in South Korean Adults, Using an Illness–Death Model
Source: Int J Mol Sci. 2025 Mar 13;26(6):2597. doi: 10.3390/ijms26062597 (PMC11942363; doi:10.3390/ijms26062597)
Supplement: Supplementary file 1 [file ijms-26-02597-s001.zip]

Archive with 1 entries (1 files):
- ijms-3445978-supplementary.pdf
